# Supplementary material for: Obesity Affects Maternal and Neonatal HDL Metabolism and Function
Source: Antioxidants (Basel). 2023 Jan 14;12(1):199. doi: 10.3390/antiox12010199 (PMC9854613; doi:10.3390/antiox12010199)
Supplement: Supplementary file 1 [file antioxidants-12-00199-s001.zip]

Archive with 1 entries (1 files):
- antioxidants-2132655-Supplementary Material.pdf
